# Supplementary material for: Distinct Phenotypes of Non-Citizen Kidney Transplant Recipients in the United States by Machine Learning Consensus Clustering
Source: Medicines (Basel). 2023 Mar 27;10(4):25. doi: 10.3390/medicines10040025 (PMC10144541; doi:10.3390/medicines10040025)
Supplement: Supplementary file 1 [file medicines-10-00025-s001.zip]

Archive with 1 entries (1 files):
- medicines-2108427-supplementary.pdf
